# Supplementary material for: Identification of Cytospora (Cytosporaceae, Diaporthales) species associated with poplar and willow canker diseases in Xizang, China
Source: MycoKeys. 2026 May 8;132:41–61. doi: 10.3897/mycokeys.132.187445 (PMC13179503; doi:10.3897/mycokeys.132.187445)
Supplement: XML Treatment for Cytospora chayuensis [file mycokeys.132.187445-treatment1.xml]

<!DOCTYPE tp:taxon-treatment
  PUBLIC "-//TaxonX//DTD Taxonomic Treatment Publishing DTD v0 20100105//EN" "tax-treatment-NSO.dtd">
<tp:taxon-treatment xmlns:tp="http://www.plazi.org/taxpub"><tp:treatment-meta><kwd-group><label>Taxon classification</label><kwd>
                <named-content content-type="kingdom">Fungi</named-content>
              </kwd><kwd>
                <named-content content-type="order">Diaporthales</named-content>
              </kwd><kwd>
                <named-content content-type="family">Valsaceae</named-content>
              </kwd></kwd-group><mixed-citation publication-type="journal"><person-group><name><surname>Li</surname><given-names>Jiangrong</given-names></name><name><surname>Li</surname><given-names>Yi</given-names></name><name><surname>Wang</surname><given-names>Yonglin</given-names></name><name><surname>Jiang</surname><given-names>Ning</given-names></name></person-group><article-title>Identification of <italic><tp:taxon-name><tp:taxon-name-part taxon-name-part-type="genus" reg="Cytospora">Cytospora</tp:taxon-name-part></tp:taxon-name></italic> (<italic><tp:taxon-name><tp:taxon-name-part taxon-name-part-type="family" reg="Cytosporaceae">Cytosporaceae</tp:taxon-name-part></tp:taxon-name></italic>, <italic><tp:taxon-name><tp:taxon-name-part taxon-name-part-type="order" reg="Diaporthales">Diaporthales</tp:taxon-name-part></tp:taxon-name></italic>) species associated with poplar and willow canker diseases in Xizang, China</article-title><source>MycoKeys</source><day>08</day><month>05</month><year>2026</year><volume>132</volume><fpage>41</fpage><lpage>61</lpage><pub-id pub-id-type="doi">10.3897/mycokeys.132.187445</pub-id></mixed-citation></tp:treatment-meta><tp:nomenclature><tp:taxon-name><object-id xmlns:xlink="http://www.w3.org/1999/xlink" content-type="arpha" xlink:type="simple">5D368847-7799-50FE-9C3E-D01F935EA16E</object-id>
              <tp:taxon-name-part taxon-name-part-type="genus" reg="Cytospora">Cytospora</tp:taxon-name-part>
              <tp:taxon-name-part taxon-name-part-type="species" reg="chayuensis">chayuensis</tp:taxon-name-part>
              <object-id xmlns:xlink="http://www.w3.org/1999/xlink" content-type="mycobank" xlink:type="simple">862254</object-id>
            </tp:taxon-name><tp:taxon-authority>Ning Jiang</tp:taxon-authority><tp:taxon-status xmlns:xlink="http://www.w3.org/1999/xlink" xlink:type="simple">sp. nov.</tp:taxon-status><xref ref-type="fig" rid="F4">Fig. 4</xref></tp:nomenclature><tp:treatment-sec sec-type="Etymology" id="SECID0EWNEK"><title>Etymology.</title><p>Named after the collection site of the type specimen, Chayu County.</p></tp:treatment-sec><tp:treatment-sec sec-type="Description" id="SECID0E2NEK"><title>Description.</title><p>Associated with branch canker disease of <italic><tp:taxon-name><tp:taxon-name-part taxon-name-part-type="genus" reg="Salix">Salix</tp:taxon-name-part> <tp:taxon-name-part taxon-name-part-type="species" reg="lasiogyne">lasiogyne</tp:taxon-name-part></tp:taxon-name></italic>. <bold>Teleomorph</bold>: Undetermined. <bold>Anamorph: <italic>Conidiomata</italic></bold> Group AII (type a7), pycnidial, scattered, immersed to semi-immersed in the bark, conical, 650–1000 μm diam., 350–600 μm high, with multiple subdivided locules with common walls. <bold><italic>Conceptacle</italic></bold> conspicuous. <bold><italic>Ectostromatic disc</italic></bold> white, circular to ovoid, 240–380 μm diam., with a single ostiole per disc in the center. <bold><italic>Ostiole</italic></bold> grey to brown, 75–140 μm diam. <bold><italic>Conidiophores</italic></bold> borne along the locules, hyaline, unbranched or branched at the base, (11.5–)13.5–24.5(–35) × (1–)1.5–2(–2.5) μm. <bold><italic>Conidiogenous cells</italic></bold> enteroblastic, phialidic, subcylindrical to cylindrical. <bold><italic>Conidia</italic></bold> hyaline, allantoid, thin-walled, aseptate, smooth, (7.5–)8.5–10.5(–11.5) × 1.5–2(–2.5) (av. = 9.5 ± 1 × 2.1 ± 0.2, <italic>n</italic> = 50) μm, L/W ratio = 4.5–5.2.</p><fig id="F4" position="float" orientation="portrait"><object-id xmlns:xlink="http://www.w3.org/1999/xlink" content-type="doi" xlink:type="simple">10.3897/mycokeys.132.187445.figure4</object-id><object-id xmlns:xlink="http://www.w3.org/1999/xlink" content-type="arpha" xlink:type="simple">865AEB52-E605-534F-AF1C-D813BAC4107C</object-id><label>Figure 4.</label><caption><p>Morphology of <italic><tp:taxon-name><tp:taxon-name-part taxon-name-part-type="genus" reg="Cytospora">Cytospora</tp:taxon-name-part> <tp:taxon-name-part taxon-name-part-type="species" reg="chayuensis">chayuensis</tp:taxon-name-part></tp:taxon-name></italic> on <italic><tp:taxon-name><tp:taxon-name-part taxon-name-part-type="genus" reg="Salix">Salix</tp:taxon-name-part> <tp:taxon-name-part taxon-name-part-type="species" reg="lasiogyne">lasiogyne</tp:taxon-name-part></tp:taxon-name></italic>. <bold>A</bold>. Habit of conidiomata on branch; <bold>B</bold>. Ectostromatic disc with ostiole; <bold>C</bold>. Ostiole in transverse section; <bold>D</bold>. Transverse section through conidioma; <bold>E</bold>. Conidiogenous cells with attached conidia; <bold>F, G</bold>. Conidia. Scale bars: 500 µm (<bold>B–E</bold>); 10 µm (<bold>F–H</bold>).</p></caption><graphic xmlns:xlink="http://www.w3.org/1999/xlink" xlink:href="mycokeys-132-041-g004.jpg" id="oo_1631023.jpg" position="float" orientation="portrait" xlink:type="simple"><uri content-type="original_file" xlink:type="simple">https://binary.pensoft.net/fig/1631023</uri></graphic></fig></tp:treatment-sec><tp:treatment-sec sec-type="Culture characteristics" id="SECID0EUQEK"><title>Culture characteristics.</title><p>Colonies on PDA flat, spreading, with moderate aerial mycelium and entire margin, smoke grey, fast growing, reaching 90 mm diam. after 1 wk at 25 °C, sterile.</p></tp:treatment-sec><tp:treatment-sec sec-type="Materials examined" id="SECID0EZQEK"><title>Materials examined.</title><p>China, • Xizang Autonomous Region (Tibet), Linzhi (Nyingchi) City, Chayu (Zayü) County, <named-content xmlns:xlink="http://www.w3.org/1999/xlink" content-type="dwc:verbatimCoordinates" xlink:type="simple"><named-content content-type="geo-json" specific-use="{&#34;type&#34;:&#34;Point&#34;,&#34;coordinates&#34;:[97.100833,29.329722]}" id="NCID0ECREK" xlink:type="simple">29°19'47"N, 97°6'3"E</named-content></named-content>, 2192 m asl, from cankered branches of <italic><tp:taxon-name><tp:taxon-name-part taxon-name-part-type="genus" reg="Salix">Salix</tp:taxon-name-part> <tp:taxon-name-part taxon-name-part-type="species" reg="lasiogyne">lasiogyne</tp:taxon-name-part></tp:taxon-name></italic>, 22 Oct. 2024, <italic>Ning Jiang, Min Liu, Jieting Li &amp; Yi Li</italic> (<bold>holotype</bold> CAF800150, ex-type cultures <abbrev xmlns:xlink="http://www.w3.org/1999/xlink" content-type="institution" xlink:title="China Forestry Culture Collection Center" id="ABBRID0EWREK" xlink:type="simple">CFCC</abbrev> 71396 and <abbrev xmlns:xlink="http://www.w3.org/1999/xlink" content-type="institution" xlink:title="China Forestry Culture Collection Center" id="ABBRID0E2REK" xlink:type="simple">CFCC</abbrev> 71397).</p></tp:treatment-sec><tp:treatment-sec sec-type="Notes" id="SECID0EASEK"><title>Notes.</title><p><italic><tp:taxon-name>
                  <tp:taxon-name-part taxon-name-part-type="genus" reg="Cytospora">Cytospora</tp:taxon-name-part> <tp:taxon-name-part taxon-name-part-type="species" reg="chayuensis">chayuensis</tp:taxon-name-part></tp:taxon-name></italic> sp. nov. is phylogenetically closely related to <italic><tp:taxon-name><tp:taxon-name-part taxon-name-part-type="genus" reg="Cytospora">C.</tp:taxon-name-part> <tp:taxon-name-part taxon-name-part-type="species" reg="multiseriata">multiseriata</tp:taxon-name-part></tp:taxon-name></italic> (Fig. <xref ref-type="fig" rid="F2">2</xref>). Morphologically, <italic><tp:taxon-name><tp:taxon-name-part taxon-name-part-type="genus" reg="Cytospora">C.</tp:taxon-name-part> <tp:taxon-name-part taxon-name-part-type="species" reg="chayuensis">chayuensis</tp:taxon-name-part></tp:taxon-name></italic> differs from <italic><tp:taxon-name><tp:taxon-name-part taxon-name-part-type="genus" reg="Cytospora">C.</tp:taxon-name-part> <tp:taxon-name-part taxon-name-part-type="species" reg="multiseriata">multiseriata</tp:taxon-name-part></tp:taxon-name></italic> by possessing a conspicuous conceptacle and larger conidia (8.5–10.5 × 1.5–2 μm in <italic><tp:taxon-name><tp:taxon-name-part taxon-name-part-type="genus" reg="Cytospora">C.</tp:taxon-name-part> <tp:taxon-name-part taxon-name-part-type="species" reg="chayuensis">chayuensis</tp:taxon-name-part></tp:taxon-name></italic> vs. 4–4.5 × 1.5 μm in <italic><tp:taxon-name><tp:taxon-name-part taxon-name-part-type="genus" reg="Cytospora">C.</tp:taxon-name-part> <tp:taxon-name-part taxon-name-part-type="species" reg="multiseriata">multiseriata</tp:taxon-name-part></tp:taxon-name></italic>). Additionally, it differs from <italic><tp:taxon-name><tp:taxon-name-part taxon-name-part-type="genus" reg="Cytospora">C.</tp:taxon-name-part> <tp:taxon-name-part taxon-name-part-type="species" reg="multiseriata">multiseriata</tp:taxon-name-part></tp:taxon-name></italic> by 5/513 bp (0.97%) in <abbrev xmlns:xlink="http://www.w3.org/1999/xlink" xlink:title="internal transcribed spacer" id="ABBRID0E1UEK" xlink:type="simple">ITS</abbrev>, 2/238 bp (0.84%) in <italic><abbrev xmlns:xlink="http://www.w3.org/1999/xlink" xlink:title="actin" id="ABBRID0E6UEK" xlink:type="simple">act</abbrev></italic>, 4/726 bp (0.55%) in <italic><abbrev xmlns:xlink="http://www.w3.org/1999/xlink" xlink:title="RNA polymerase II subunit 2 (2)" id="ABBRID0EEVEK" xlink:type="simple">rpb</abbrev></italic>2, 46/306 bp (15.03%) in <italic><abbrev xmlns:xlink="http://www.w3.org/1999/xlink" xlink:title="translation elongation factor 1-alpha (1)" id="ABBRID0EJVEK" xlink:type="simple">tef</abbrev></italic>1, and 29/401 bp (7.23%) in <italic><abbrev xmlns:xlink="http://www.w3.org/1999/xlink" xlink:title="beta-tubulin (2)" id="ABBRID0EOVEK" xlink:type="simple">tub</abbrev></italic>2 (<xref ref-type="bibr" rid="B34">Lin et al. 2024</xref>; <xref ref-type="bibr" rid="B21">Jiang et al. 2025a</xref>).</p></tp:treatment-sec><tp:treatment-sec><!--Section generated to contain objects referenced in tp:taxon-treatment.--><fig id="F2" position="float" orientation="portrait"><object-id xmlns:xlink="http://www.w3.org/1999/xlink" content-type="doi" xlink:type="simple">10.3897/mycokeys.132.187445.figure2</object-id><object-id xmlns:xlink="http://www.w3.org/1999/xlink" content-type="arpha" xlink:type="simple">776EFBA8-D783-57A1-8DE3-D5263288835F</object-id><label>Figure 2.</label><caption><p>Maximum likelihood tree of the <italic><tp:taxon-name><tp:taxon-name-part taxon-name-part-type="genus" reg="Cytospora">Cytospora</tp:taxon-name-part> <tp:taxon-name-part taxon-name-part-type="species" reg="leucostoma">leucostoma</tp:taxon-name-part></tp:taxon-name></italic> species complex generated from combined <abbrev xmlns:xlink="http://www.w3.org/1999/xlink" xlink:title="internal transcribed spacer" id="ABBRID0EFHEK" xlink:type="simple">ITS</abbrev>, <italic><abbrev xmlns:xlink="http://www.w3.org/1999/xlink" xlink:title="actin" id="ABBRID0EKHEK" xlink:type="simple">act</abbrev></italic>, <italic><abbrev xmlns:xlink="http://www.w3.org/1999/xlink" xlink:title="RNA polymerase II subunit 2 (2)" id="ABBRID0EPHEK" xlink:type="simple">rpb</abbrev></italic>2, <italic><abbrev xmlns:xlink="http://www.w3.org/1999/xlink" xlink:title="translation elongation factor 1-alpha (1)" id="ABBRID0EUHEK" xlink:type="simple">tef</abbrev></italic>1, and <italic><abbrev xmlns:xlink="http://www.w3.org/1999/xlink" xlink:title="beta-tubulin (2)" id="ABBRID0EZHEK" xlink:type="simple">tub</abbrev></italic>2 sequence data. Bootstrap support values ≥ 50% and Bayesian posterior probabilities ≥ 0.90 are demonstrated at the branches. Isolates from the present study are indicated in blue, and * indicates ex-type strains.</p></caption><graphic xmlns:xlink="http://www.w3.org/1999/xlink" xlink:href="mycokeys-132-041-g002.jpg" id="oo_1631021.jpg" position="float" orientation="portrait" xlink:type="simple"><uri content-type="original_file" xlink:type="simple">https://binary.pensoft.net/fig/1631021</uri></graphic></fig></tp:treatment-sec><ref-list><ref id="B34"><mixed-citation xmlns:xlink="http://www.w3.org/1999/xlink" xlink:type="simple">Lin L, Fan X, Groenewald J, Jami F, Wingfield MJ, Voglmayr H, Jaklitsch W, Castlebury L, Tian C, Crous PW (2024) <italic><tp:taxon-name><tp:taxon-name-part taxon-name-part-type="genus">Cytospora</tp:taxon-name-part></tp:taxon-name></italic>: An important genus of canker pathogens. Studies in Mycology 109: 323–401. <ext-link xlink:type="simple" xlink:href="10.3114/sim.2024.109.05" ext-link-type="doi">https://doi.org/10.3114/sim.2024.109.05</ext-link></mixed-citation></ref><ref id="B21"><mixed-citation xmlns:xlink="http://www.w3.org/1999/xlink" xlink:type="simple">Jiang N, Voglmayr H, Li J, Xue H, Li Y, Crous P (2025a) Species diversity of <italic><tp:taxon-name><tp:taxon-name-part taxon-name-part-type="genus">Cytospora</tp:taxon-name-part></tp:taxon-name></italic> associated with forest canker diseases in Xizang (Tibet), China. Persoonia 55: 361–438. <ext-link xlink:type="simple" xlink:href="10.3114/persoonia.2025.55.10" ext-link-type="doi">https://doi.org/10.3114/persoonia.2025.55.10</ext-link></mixed-citation></ref></ref-list></tp:taxon-treatment>
