# Supplementary material for: Identification of Cytospora (Cytosporaceae, Diaporthales) species associated with poplar and willow canker diseases in Xizang, China
Source: MycoKeys. 2026 May 8;132:41–61. doi: 10.3897/mycokeys.132.187445 (PMC13179503; doi:10.3897/mycokeys.132.187445)
Supplement: XML Treatment for Cytospora sinopopuli [file mycokeys.132.187445-treatment2.xml]

<!DOCTYPE tp:taxon-treatment
  PUBLIC "-//TaxonX//DTD Taxonomic Treatment Publishing DTD v0 20100105//EN" "tax-treatment-NSO.dtd">
<tp:taxon-treatment xmlns:tp="http://www.plazi.org/taxpub"><tp:treatment-meta><kwd-group><label>Taxon classification</label><kwd>
                <named-content content-type="kingdom">Fungi</named-content>
              </kwd><kwd>
                <named-content content-type="order">Diaporthales</named-content>
              </kwd><kwd>
                <named-content content-type="family">Valsaceae</named-content>
              </kwd></kwd-group><mixed-citation publication-type="journal"><person-group><name><surname>Li</surname><given-names>Jiangrong</given-names></name><name><surname>Li</surname><given-names>Yi</given-names></name><name><surname>Wang</surname><given-names>Yonglin</given-names></name><name><surname>Jiang</surname><given-names>Ning</given-names></name></person-group><article-title>Identification of <italic><tp:taxon-name><tp:taxon-name-part taxon-name-part-type="genus" reg="Cytospora">Cytospora</tp:taxon-name-part></tp:taxon-name></italic> (<italic><tp:taxon-name><tp:taxon-name-part taxon-name-part-type="family" reg="Cytosporaceae">Cytosporaceae</tp:taxon-name-part></tp:taxon-name></italic>, <italic><tp:taxon-name><tp:taxon-name-part taxon-name-part-type="order" reg="Diaporthales">Diaporthales</tp:taxon-name-part></tp:taxon-name></italic>) species associated with poplar and willow canker diseases in Xizang, China</article-title><source>MycoKeys</source><day>08</day><month>05</month><year>2026</year><volume>132</volume><fpage>41</fpage><lpage>61</lpage><pub-id pub-id-type="doi">10.3897/mycokeys.132.187445</pub-id></mixed-citation></tp:treatment-meta><tp:nomenclature><tp:taxon-name><object-id xmlns:xlink="http://www.w3.org/1999/xlink" content-type="arpha" xlink:type="simple">94766CFB-3CBF-5DE4-A6AF-5908F33D26BB</object-id>
              <tp:taxon-name-part taxon-name-part-type="genus" reg="Cytospora">Cytospora</tp:taxon-name-part>
              <tp:taxon-name-part taxon-name-part-type="species" reg="sinopopuli">sinopopuli</tp:taxon-name-part>
              <object-id xmlns:xlink="http://www.w3.org/1999/xlink" content-type="mycobank" xlink:type="simple">862255</object-id>
            </tp:taxon-name><tp:taxon-authority>Ning Jiang</tp:taxon-authority><tp:taxon-status xmlns:xlink="http://www.w3.org/1999/xlink" xlink:type="simple">sp. nov.</tp:taxon-status><xref ref-type="fig" rid="F5">Fig. 5</xref></tp:nomenclature><tp:treatment-sec sec-type="Etymology" id="SECID0EEXEK"><title>Etymology.</title><p>Named after the collection country China (<italic>sino</italic>-) and the host genus, <italic><tp:taxon-name><tp:taxon-name-part taxon-name-part-type="genus" reg="Populus">Populus</tp:taxon-name-part></tp:taxon-name></italic>.</p></tp:treatment-sec><tp:treatment-sec sec-type="Description" id="SECID0ETXEK"><title>Description.</title><p>Associated with branch canker disease of <italic><tp:taxon-name><tp:taxon-name-part taxon-name-part-type="genus" reg="Populus">Populus</tp:taxon-name-part> <tp:taxon-name-part taxon-name-part-type="species" reg="szechuanica">szechuanica</tp:taxon-name-part></tp:taxon-name></italic> var. <italic><tp:taxon-name><tp:taxon-name-part taxon-name-part-type="genus" reg="Populus"/><tp:taxon-name-part taxon-name-part-type="species" reg="szechuanica"/><tp:taxon-name-part taxon-name-part-type="variety" reg="tibetica">tibetica</tp:taxon-name-part></tp:taxon-name></italic>. <bold>Teleomorph: <italic>Pseudostromata</italic></bold> Group SII (type s3), immersed in the bark, scattered to serried, conical, 1700–2450 μm diam., 450–800 μm high, with 6–12 perithecia arranged circularly. <bold><italic>Conceptacle</italic></bold> absent. <bold><italic>Ectostromatic disc</italic></bold> buff to honey, circular to ovoid, 420–600 μm diam., with 6–12 ostioles arranged circularly per disc. <bold><italic>Ostioles</italic></bold> brown to black, 85–150 μm diam. <bold><italic>Perithecia</italic></bold> flask-shaped to spherical, 350–500 μm diam. <bold><italic>Asci</italic></bold> hyaline, with chitinoid, refractive ring, clavate, (38.5–)45–59(–60) × (6.5–)9–13.5(–14.5) μm, 8-spored. <bold><italic>Ascospores</italic></bold> multiseriate, allantoid, thin-walled, hyaline, aseptate, (10–)13.5–15.5(–16.5) × (2–)2.5–3(–3.5) (av. = 14.6 ± 1.1 × 2.8 ± 0.3, <italic>n</italic> = 50) μm, L/W ratio = 4.7–5.7. <bold>Anamorph</bold>: Undetermined.</p><fig id="F5" position="float" orientation="portrait"><object-id xmlns:xlink="http://www.w3.org/1999/xlink" content-type="doi" xlink:type="simple">10.3897/mycokeys.132.187445.figure5</object-id><object-id xmlns:xlink="http://www.w3.org/1999/xlink" content-type="arpha" xlink:type="simple">3DB0D062-CD6F-59A5-9052-5CE5E030640A</object-id><label>Figure 5.</label><caption><p>Morphology of <italic><tp:taxon-name><tp:taxon-name-part taxon-name-part-type="genus" reg="Cytospora">Cytospora</tp:taxon-name-part> <tp:taxon-name-part taxon-name-part-type="species" reg="sinopopuli">sinopopuli</tp:taxon-name-part></tp:taxon-name></italic> on <italic><tp:taxon-name><tp:taxon-name-part taxon-name-part-type="genus" reg="Populus">Populus</tp:taxon-name-part> <tp:taxon-name-part taxon-name-part-type="species" reg="szechuanica">szechuanica</tp:taxon-name-part></tp:taxon-name></italic> var. <italic><tp:taxon-name><tp:taxon-name-part taxon-name-part-type="genus" reg="Populus"/><tp:taxon-name-part taxon-name-part-type="species" reg="szechuanica"/><tp:taxon-name-part taxon-name-part-type="variety" reg="tibetica">tibetica</tp:taxon-name-part></tp:taxon-name></italic>. <bold>A</bold>. Habit of ascostromata on branch; <bold>B</bold>. Ectostromatic disc; <bold>C</bold>. Ostioles and pseudostroma in transverse section; <bold>D</bold>. Transverse section through ascostroma; <bold>E</bold>. Longitudinal section through ascostroma; <bold>F</bold>. Asci; <bold>G</bold>. Ascospores. Scale bars: 500 µm (<bold>B–E</bold>); 10 µm (<bold>F, G</bold>).</p></caption><graphic xmlns:xlink="http://www.w3.org/1999/xlink" xlink:href="mycokeys-132-041-g005.jpg" id="oo_1631024.jpg" position="float" orientation="portrait" xlink:type="simple"><uri content-type="original_file" xlink:type="simple">https://binary.pensoft.net/fig/1631024</uri></graphic></fig></tp:treatment-sec><tp:treatment-sec sec-type="Culture characteristics" id="SECID0ES1EK"><title>Culture characteristics.</title><p>Colonies on PDA flat, spreading, with abundant aerial mycelium and entire margin, initially white, turning brown after 1 wk, fast growing, reaching 90 mm diam. after 2 wk at 25 °C, sterile.</p></tp:treatment-sec><tp:treatment-sec sec-type="Materials examined" id="SECID0EX1EK"><title>Materials examined.</title><p>China, • Xizang Autonomous Region (Tibet), Linzhi (Nyingchi) City, Bomi (Bomê) County, <named-content xmlns:xlink="http://www.w3.org/1999/xlink" content-type="dwc:verbatimCoordinates" xlink:type="simple"><named-content content-type="geo-json" specific-use="{&#34;type&#34;:&#34;Point&#34;,&#34;coordinates&#34;:[96.044722,29.733611]}" id="NCID0EA2EK" xlink:type="simple">29°44'1"N, 96°2'41"E</named-content></named-content>, 3050 m asl, from cankered branches of <italic><tp:taxon-name><tp:taxon-name-part taxon-name-part-type="genus" reg="Populus">Populus</tp:taxon-name-part> <tp:taxon-name-part taxon-name-part-type="species" reg="szechuanica">szechuanica</tp:taxon-name-part></tp:taxon-name></italic> var. <italic><tp:taxon-name><tp:taxon-name-part taxon-name-part-type="genus" reg="Populus"/><tp:taxon-name-part taxon-name-part-type="species" reg="szechuanica"/><tp:taxon-name-part taxon-name-part-type="variety" reg="tibetica">tibetica</tp:taxon-name-part></tp:taxon-name></italic>, 22 Oct. 2024, <italic>Ning Jiang, Min Liu, Jieting Li &amp; Yi Li</italic> (<bold>holotype</bold> CAF800151, ex-type cultures <abbrev xmlns:xlink="http://www.w3.org/1999/xlink" content-type="institution" xlink:title="China Forestry Culture Collection Center" id="ABBRID0EW2EK" xlink:type="simple">CFCC</abbrev> 71370 and <abbrev xmlns:xlink="http://www.w3.org/1999/xlink" content-type="institution" xlink:title="China Forestry Culture Collection Center" id="ABBRID0E22EK" xlink:type="simple">CFCC</abbrev> 71955).</p></tp:treatment-sec><tp:treatment-sec sec-type="Notes" id="SECID0EA3EK"><title>Notes.</title><p><italic><tp:taxon-name>
                  <tp:taxon-name-part taxon-name-part-type="genus" reg="Cytospora">Cytospora</tp:taxon-name-part> <tp:taxon-name-part taxon-name-part-type="species" reg="sinopopuli">sinopopuli</tp:taxon-name-part></tp:taxon-name></italic>, isolated from <italic><tp:taxon-name><tp:taxon-name-part taxon-name-part-type="genus" reg="Populus">Populus</tp:taxon-name-part> <tp:taxon-name-part taxon-name-part-type="species" reg="szechuanica">szechuanica</tp:taxon-name-part></tp:taxon-name></italic> var. <italic><tp:taxon-name><tp:taxon-name-part taxon-name-part-type="genus" reg="Populus"/><tp:taxon-name-part taxon-name-part-type="species" reg="szechuanica"/><tp:taxon-name-part taxon-name-part-type="variety" reg="tibetica">tibetica</tp:taxon-name-part></tp:taxon-name></italic> (<italic><tp:taxon-name><tp:taxon-name-part taxon-name-part-type="family" reg="Salicaceae">Salicaceae</tp:taxon-name-part></tp:taxon-name></italic>) in Xizang, is phylogenetically closely related to <italic><tp:taxon-name><tp:taxon-name-part taxon-name-part-type="genus" reg="Cytospora">C.</tp:taxon-name-part> <tp:taxon-name-part taxon-name-part-type="species" reg="lauricola">lauricola</tp:taxon-name-part></tp:taxon-name></italic> from <italic><tp:taxon-name><tp:taxon-name-part taxon-name-part-type="genus" reg="Laurus">Laurus</tp:taxon-name-part> <tp:taxon-name-part taxon-name-part-type="species" reg="nobilis">nobilis</tp:taxon-name-part></tp:taxon-name></italic> (<italic><tp:taxon-name><tp:taxon-name-part taxon-name-part-type="family" reg="Lauraceae">Lauraceae</tp:taxon-name-part></tp:taxon-name></italic>) in Yunnan (Fig. <xref ref-type="fig" rid="F1">1</xref>). Currently, <italic><tp:taxon-name><tp:taxon-name-part taxon-name-part-type="genus" reg="Cytospora">C.</tp:taxon-name-part> <tp:taxon-name-part taxon-name-part-type="species" reg="sinopopuli">sinopopuli</tp:taxon-name-part></tp:taxon-name></italic> is known only from its teleomorph, while <italic><tp:taxon-name><tp:taxon-name-part taxon-name-part-type="genus" reg="Cytospora">C.</tp:taxon-name-part> <tp:taxon-name-part taxon-name-part-type="species" reg="lauricola">lauricola</tp:taxon-name-part></tp:taxon-name></italic> has been described only in its anamorph stage; therefore, direct morphological comparison between the two species is not possible. Nevertheless, <italic><tp:taxon-name><tp:taxon-name-part taxon-name-part-type="genus" reg="Cytospora">C.</tp:taxon-name-part> <tp:taxon-name-part taxon-name-part-type="species" reg="sinopopuli">sinopopuli</tp:taxon-name-part></tp:taxon-name></italic> is clearly distinguished from <italic><tp:taxon-name><tp:taxon-name-part taxon-name-part-type="genus" reg="Cytospora">C.</tp:taxon-name-part> <tp:taxon-name-part taxon-name-part-type="species" reg="lauricola">lauricola</tp:taxon-name-part></tp:taxon-name></italic> by molecular data: 1/512 bp (0.19%) in <abbrev xmlns:xlink="http://www.w3.org/1999/xlink" xlink:title="internal transcribed spacer" id="ABBRID0EV6EK" xlink:type="simple">ITS</abbrev>, 8/255 bp (3.14%) in <italic><abbrev xmlns:xlink="http://www.w3.org/1999/xlink" xlink:title="actin" id="ABBRID0E16EK" xlink:type="simple">act</abbrev></italic>, 1/625 bp (0.16%) in <italic><abbrev xmlns:xlink="http://www.w3.org/1999/xlink" xlink:title="RNA polymerase II subunit 2 (2)" id="ABBRID0E66EK" xlink:type="simple">rpb</abbrev></italic>2, and 31/264 bp (11.74%) in <italic><abbrev xmlns:xlink="http://www.w3.org/1999/xlink" xlink:title="translation elongation factor 1-alpha (1)" id="ABBRID0EEAFK" xlink:type="simple">tef</abbrev></italic>1 (<xref ref-type="bibr" rid="B34">Lin et al. 2024</xref>).</p></tp:treatment-sec><tp:treatment-sec><!--Section generated to contain objects referenced in tp:taxon-treatment.--><fig id="F1" position="float" orientation="portrait"><object-id xmlns:xlink="http://www.w3.org/1999/xlink" content-type="doi" xlink:type="simple">10.3897/mycokeys.132.187445.figure1</object-id><object-id xmlns:xlink="http://www.w3.org/1999/xlink" content-type="arpha" xlink:type="simple">EEFAF752-56BF-5A1E-AC77-FEAC8DEF4135</object-id><label>Figure 1.</label><caption><p>Maximum likelihood tree of the <italic><tp:taxon-name><tp:taxon-name-part taxon-name-part-type="genus" reg="Cytospora">Cytospora</tp:taxon-name-part> <tp:taxon-name-part taxon-name-part-type="species" reg="kantschavelii">kantschavelii</tp:taxon-name-part></tp:taxon-name></italic> species complex generated from combined <abbrev xmlns:xlink="http://www.w3.org/1999/xlink" xlink:title="internal transcribed spacer" id="ABBRID0EK6DK" xlink:type="simple">ITS</abbrev>, <italic><abbrev xmlns:xlink="http://www.w3.org/1999/xlink" xlink:title="actin" id="ABBRID0EP6DK" xlink:type="simple">act</abbrev></italic>, <italic><abbrev xmlns:xlink="http://www.w3.org/1999/xlink" xlink:title="RNA polymerase II subunit 2 (2)" id="ABBRID0EU6DK" xlink:type="simple">rpb</abbrev></italic>2, <italic><abbrev xmlns:xlink="http://www.w3.org/1999/xlink" xlink:title="translation elongation factor 1-alpha (1)" id="ABBRID0EZ6DK" xlink:type="simple">tef</abbrev></italic>1, and <italic><abbrev xmlns:xlink="http://www.w3.org/1999/xlink" xlink:title="beta-tubulin (2)" id="ABBRID0E56DK" xlink:type="simple">tub</abbrev></italic>2 sequence data. Bootstrap support values ≥ 50% and Bayesian posterior probabilities ≥ 0.90 are demonstrated at the branches. Isolates from the present study are indicated in blue, and * indicates ex-type strains.</p></caption><graphic xmlns:xlink="http://www.w3.org/1999/xlink" xlink:href="mycokeys-132-041-g001.jpg" id="oo_1631020.jpg" position="float" orientation="portrait" xlink:type="simple"><uri content-type="original_file" xlink:type="simple">https://binary.pensoft.net/fig/1631020</uri></graphic></fig></tp:treatment-sec><ref-list><ref id="B34"><mixed-citation xmlns:xlink="http://www.w3.org/1999/xlink" xlink:type="simple">Lin L, Fan X, Groenewald J, Jami F, Wingfield MJ, Voglmayr H, Jaklitsch W, Castlebury L, Tian C, Crous PW (2024) <italic><tp:taxon-name><tp:taxon-name-part taxon-name-part-type="genus">Cytospora</tp:taxon-name-part></tp:taxon-name></italic>: An important genus of canker pathogens. Studies in Mycology 109: 323–401. <ext-link xlink:type="simple" xlink:href="10.3114/sim.2024.109.05" ext-link-type="doi">https://doi.org/10.3114/sim.2024.109.05</ext-link></mixed-citation></ref></ref-list></tp:taxon-treatment>
